# Supplementary material for: Relative Vaccine Effectiveness of Adjuvanted Trivalent Influenza Vaccine over Three Consecutive Influenza Seasons in the United States
Source: Vaccines (Basel). 2022 Sep 2;10(9):1456. doi: 10.3390/vaccines10091456 (PMC9504704; doi:10.3390/vaccines10091456)
Supplement: Supplementary file 1 [file vaccines-10-01456-s001.zip]

Archive with 1 entries (1 files):
- vaccines-1842992-supplementary.pdf
